# Supplementary material for: Hematopoietic Cells Influence Vascular Development in the Retina
Source: Cells. 2022 Oct 13;11(20):3207. doi: 10.3390/cells11203207 (PMC9601270; doi:10.3390/cells11203207)
Supplement: Supplementary file 1 [file cells-11-03207-s001.zip]

Archive with 1 entries (1 files):
- cells-1930189-supplementary.pptx
